# Supplementary material for: SBT (Composed of Panax ginseng and Aconitum carmichaeli) and Stigmasterol Enhances Nitric Oxide Production and Exerts Curative Properties as a Potential Anti-Oxidant and Immunity-Enhancing Agent
Source: Antioxidants (Basel). 2022 Jan 20;11(2):199. doi: 10.3390/antiox11020199 (PMC8868359; doi:10.3390/antiox11020199)
Supplement: Supplementary file 1 [file antioxidants-11-00199-s001.zip]

Archive with 1 entries (1 files):
- antioxidants-1563062-supplementary.pdf
